# Supplementary material for: Terpenes-Modified Lipid Nanosystems for Temozolomide, Improving Cytotoxicity against Glioblastoma Human Cancer Cells In Vitro
Source: Nanomaterials (Basel). 2023 Dec 24;14(1):55. doi: 10.3390/nano14010055 (PMC10780480; doi:10.3390/nano14010055)
Supplement: Supplementary file 1 [file nanomaterials-14-00055-s001.zip]

Archive with 1 entries (1 files):
- nanomaterials-2663913-supplementary.pdf
